# Supplementary material for: Vaginal Microbiota Patterns Associated with Yeast Infection in Mexican Women, a Pilot Study
Source: BioTech (Basel). 2025 Apr 26;14(2):31. doi: 10.3390/biotech14020031 (PMC12101427; doi:10.3390/biotech14020031)
Supplement: Supplementary file 1 [file biotech-14-00031-s001.zip]

Archive with 1 entries (1 files):
- biotech-3611659-supplementary.pdf
